# Supplementary material for: Acute Effects of Small-Sided Games and Tabata High-Intensity Interval Training on Physical, Psychophysiological, and Cognitive Responses in Male Soccer Players
Source: Life (Basel). 2026 Apr 11;16(4):646. doi: 10.3390/life16040646 (PMC13117200; doi:10.3390/life16040646)
Supplement: Supplementary file 1 [file life-16-00646-s001.zip]

Archive with 1 entries (1 files):
- life-4239112-supplementary.pdf
